# Supplementary material for: Genetic Basis of Blood-Based Traits and Their Relationship With Performance and Environment in Beef Cattle at Weaning
Source: Front Genet. 2020 Jul 3;11:717. doi: 10.3389/fgene.2020.00717 (PMC7350949; doi:10.3389/fgene.2020.00717)
Supplement: Supplementary file 2 [file Data_Sheet_1.ZIP]

Archive with 32 entries (32 files):
- sup_fig16.tiff
- __MACOSX/._sup_fig16.tiff
- sup_fig15.tiff
- __MACOSX/._sup_fig15.tiff
- sup_fig14.tiff
- __MACOSX/._sup_fig14.tiff
- sup_fig13.tiff
- __MACOSX/._sup_fig13.tiff
- sup_fig12.tiff
- __MACOSX/._sup_fig12.tiff
- sup_fig11.tiff
- __MACOSX/._sup_fig11.tiff
- sup_fig10.tiff
- __MACOSX/._sup_fig10.tiff
- sup_fig9.tiff
- __MACOSX/._sup_fig9.tiff
- sup_fig8.tiff
- __MACOSX/._sup_fig8.tiff
- sup_fig7.tiff
- __MACOSX/._sup_fig7.tiff
- sup_fig6.tiff
- __MACOSX/._sup_fig6.tiff
- sup_fig5.tiff
- __MACOSX/._sup_fig5.tiff
- sup_fig4.tiff
- __MACOSX/._sup_fig4.tiff
- sup_fig3.tiff
- __MACOSX/._sup_fig3.tiff
- sup_fig2.tiff
- __MACOSX/._sup_fig2.tiff
- sup_fig1.tiff
- __MACOSX/._sup_fig1.tiff
